# Supplementary material for: The Role of Offspring Genotype-by-Sex Interactions, Independently of Environmental Cues, on the Phenotype Traits of an Obese Swine Model
Source: Biology (Basel). 2020 Dec 4;9(12):445. doi: 10.3390/biology9120445 (PMC7761963; doi:10.3390/biology9120445)
Supplement: Supplementary file 1 [file biology-09-00445-s001.zip]

Archive with 1 entries (1 files):
- biology-997759-supplementary.xlsx
