# Supplementary material for: The Role of Offspring Genotype-by-Sex Interactions, Independently of Environmental Cues, on the Phenotype Traits of an Obese Swine Model
Source: Biology (Basel). 2020 Dec 4;9(12):445. doi: 10.3390/biology9120445 (PMC7761963; doi:10.3390/biology9120445)
Supplement: Supplementary file 1 [file biology-09-00445-s001.zip › biology-997759-supplementary.xlsx]

## Sheet: S1
Table S1. Calculated analysis (g/kg, dry-matter basis) and fatty acid composition of the piglets diets.
		21-60 days-old	60-210 days-old
Calculated analysis 1
Net energy, Mcal/kg		2400	2350
Dry Matter (DM)		895.6	894.5
Crude protein		150	151.9
Crude fat		40	31.5
Crude fiber		28.8	32.4
Nitrogen-free extracts (NFE)		628.9	629.1
Ash		47.9	49.6
Fatty acids composition, g/100 g total fatty acids
C14:0		0.78	1.04
C16:0		20.11	21.86
C16:1 n-9		0.21	0.31
C16:1 n-7		1.2	1.64
C17:0		0.52	0.52
C17:1		0.23	0.29
C18:0		6.02	7.7
C18:1 n-9		29.96	33.5
C18:1 n-7		1.4	1.21
C18:2 n-6		34.79	27.17
C18:3 n-3		2.81	2.47
C20:0		0.24	0.18
C20:1 n-9		0.72	0.84
C20:3n-6		0.13	0.17
C20:4 n-6		0.05	0.08
C20:5 n-3		0.19	0.1
C22:4 n-6		0.12	0.25
C22:5 n-3		0.18	0.43
C22:6 n-3		0.32	0.25
SFA		27.68	31.3
MUFA		33.71	37.79
PUFA		38.6	30.9
1According to [21], g/kg of diet. NFE: DM − (ash + crude protein + crude fat + crude fiber). SFA = sum of saturated fatty acids, MUFA = sum of monounsaturated fatty acids, PUFA = sum of polyunsaturated fatty acids.

## Sheet: S2
Table S2. Body weight (mean Kg ± S.E.M.) in pure Iberian (IBxIB) and Iberian and Large White crossbreds (IBxLW) at 0, 21, 60, 90, 120, 150 and 210 days-old.
		IBxIB									IBxLW									P value
	Age (days)	Total			Females			Males			Total			Females			Males			Total	F vs M		IBxIB vs IBxLW		Gen*Sex
																					IBxIB	IBxLW	F	M
	0	1.27291	±	0.0311643	1.27256	±	0.0424034	1.27326	±	0.0459445	1.42029	±	0.0662873	1.32294	±	0.0928481	1.51765	±	0.0976716	*	NS	NS	NS	*	+
	21	4.51377	±	0.120464	4.81471	±	0.150957	4.22143	±	0.175014	4.70138	±	0.251217	4.51107	±	0.377912	4.879	±	0.339973	NS	*	NS	NS	+	*
	60	16.7195	±	0.600063	16.7222	±	0.786136	16.7174	±	0.890678	21.3214	±	0.898343	19.8929	±	1.46496	22.75	±	0.944548	***	NS	NS	+	***	NS
	90	19.1944	±	1.01471	18.5556	±	1.32142	19.8333	±	1.5899	25.2143	±	1.27067	24.0714	±	1.63091	26.3571	±	1.97519	**	NS	NS	*	*	NS
	120	26.1944	±	1.41487	25.2778	±	1.87103	27.1111	±	2.19022	33.6538	±	1.81021	31	±	1.99583	35.9286	±	2.73084	**	NS	NS	+	*	NS
	150	33.9444	±	1.46578	32.3333	±	1.55902	35.5556	±	2.46002	44.1154	±	2.22252	40.5	±	2.37697	47.2143	±	3.29295	***	NS	NS	*	*	NS
	210	47.3722	±	1.99	45.1889	±	2.04046	49.5556	±	3.38752	59.6923	±	2.85692	54.6667	±	3.55825	64	±	3.81725	**	NS	NS	*	*	NS
		F = female; M = male; Gen = genotype; +:p <0.1;*:p <0.05;**p <0.01;***p <0.001; NS = non-significant

## Sheet: S3
Table S3. Body measures (mean ± S.E.M.) in pure Iberian (IBxIB) and Iberian and Large White crossbreds (IBxLW) at 0, 21, 60 and 180 days-old
AGE	Measure (cm)		IBxIB									IBxLW									P value
			Total			Females			Males			Total			Females			Males			Total	F vs M		IBxIB vs IBxLW		Gen*Sex
																						IBxIB	IBxLW	F	M
0 days	BPD		4.61628	±	0.0262692	4.59767	±	0.0377921	4.63488	±	0.036894	4.68824	±	0.0611651	4.63529	±	0.0608709	4.74118	±	0.11313	NS	NS	NS	NS	NS	NS
	ONL		11.1977	±	0.0639722	11.1163	±	0.0840397	11.2791	±	0.0943938	10.8529	±	0.122329	10.7353	±	0.175844	10.9706	±	0.168637	*	+	NS	NS	+	NS
	TL		22.593	±	0.230733	22.6047	±	0.298523	22.5814	±	0.353851	24	±	0.46014	23.4706	±	0.698188	24.5294	±	0.594852	**	NS	NS	NS	*	NS
	TC		23.4767	±	0.259842	23.3488	±	0.324603	23.6047	±	0.406985	24.2353	±	0.470518	23.6471	±	0.662332	24.8235	±	0.649877	NS	NS	NS	NS	NS	NS
	AC		19.5349	±	0.210803	19.5233	±	0.274692	19.5465	±	0.321567	19.5588	±	0.375522	19.0588	±	0.531136	20.0588	±	0.497497	NS	NS	+	NS	NS	NS
21 days	BPD		5.95857	±	0.037272	6.03429	±	0.0413923	5.88286	±	0.0598999	6.06897	±	0.0851113	5.94286	±	0.141699	6.18667	±	0.0925134	NS	*	NS	NS	**	**
	ONL		14.8786	±	0.086594	14.9429	±	0.0978153	14.8143	±	0.143611	14.5	±	0.636048	13.6786	±	0.338091	15.2667	±	1.17399	NS	NS	NS	**	NS	*
	TL		35.6929	±	0.39632	35.9286	±	0.523058	35.4571	±	0.60055	36.7241	±	0.765877	36.3214	±	1.03325	37.1	±	1.14974	NS	NS	NS	NS	NS	NS
	TC		36.5	±	0.406978	37.3143	±	0.48942	35.6857	±	0.627482	36.2069	±	0.819452	35.5357	±	1.17022	36.8333	±	1.16258	NS	*	NS	NS	NS	*
	AC		32.2071	±	0.438623	33.3429	±	0.506998	31.0714	±	0.669298	31.6897	±	0.741709	30.8571	±	1.10745	32.4667	±	0.987381	NS	**	NS	*	NS	*
60 days	BPD		7.40488	±	0.0564122	7.48889	±	0.0870312	7.33913	±	0.0727058	7.99286	±	0.10286	7.81429	±	0.15077	8.17143	±	0.127714	***	NS	+	+	***	*
	ONL		19.7317	±	0.166654	19.7778	±	0.303095	19.6957	±	0.185276	19.9821	±	0.261611	19.6071	±	0.40321	20.3571	±	0.316352	NS	NS	NS	NS	+	NS
	TL		59.9878	±	0.742336	59.9444	±	1.16939	60.0217	±	0.97927	65.0357	±	1.03027	63.1786	±	1.7142	66.8929	±	0.969562	***	NS	+	NS	***	NS
	TC		55.9146	±	0.844802	56.2222	±	1.12112	55.6739	±	1.2438	59.2143	±	1.15396	57.0714	±	1.88899	61.3571	±	1.12101	*	NS	+	NS	**	NS
	AC		55.1829	±	0.955848	55.3333	±	1.1964	55.0652	±	1.44713	58.1538	±	1.37135	56.4643	±	2.089	60.125	±	1.6086	+	NS	NS	NS	*	NS
210 days	BPD		9.56667	±	0.140028	9.54444	±	0.201461	9.58889	±	0.206454	10.4231	±	0.164143	10.1333	±	0.210819	10.6714	±	0.214603	***	NS	NS	+	**	NS
	ONL		30.4722	±	0.253963	30.2222	±	0.290009	30.7222	±	0.417592	31.1154	±	0.367571	30.5833	±	0.650854	31.5714	±	0.352349	NS	NS	NS	NS	NS	NS
	TL		89.8889	±	1.11917	88.7778	±	0.982878	91	±	2.01212	97.9615	±	1.35455	96.5	±	1.72723	99.2143	±	2.02912	***	NS	NS	**	*	NS
	TC		80.8333	±	1.36123	80.3333	±	1.82574	81.3333	±	2.1164	87.4231	±	1.31662	85.8333	±	2.05616	88.7857	±	1.6578	**	NS	NS	+	*	NS
	AC		77.3889	±	1.54643	76.7222	±	2.14915	78.0556	±	2.33102	85	±	2.37711	80.6667	±	3.64615	88.7143	±	2.55151	**	NS	+	NS	**	NS
		BPD = biparietal diameter; ONL = occipito-nasal length; TL = trunk lenght; TC = trunk circumference; AC = abdominal circumference; F = female; M = male; Gen = genotype; +:p <0.1;*:p <0.05;**p <0.01;***p <0.001; NS = non-significant

## Sheet: S4
Table S4. Organ weights in pure Iberian (IBxIB) and Iberian and Large White crossbreds (IBxLW) at 60 days-old.
		Total			Females			Males			Total			Females			Males			Total	F vs M		IBxIB vs IBxLW		Gen*Sex
																					IBxIB	IBxLW	F	M
Carcass (kg)		11.2273	±	0.623951	11.8889	±	0.919608	10.7692	±	0.848482	13.3929	±	1.04195	11.7143	±	1.6792	15.0714	±	0.972408	+	NS	NS	NS	**	NS
Head (kg)		2.03182	±	0.0996029	2.13944	±	0.154914	1.95731	±	0.131048	2.2275	±	0.17049	2.015	±	0.25652	2.44	±	0.21237	NS	NS	NS	NS	+	NS
Viscera	Total (kg)	3.38682	±	0.129444	3.46389	±	0.188027	3.33346	±	0.180902	3.61429	±	0.149207	3.46571	±	0.25037	3.76286	±	0.162572	NS	NS	NS	NS	NS	NS
	Brain (g)	71.4091	±	1.00574	71.6667	±	1.50923	71.2308	±	1.39207	67.3571	±	1.95163	63	±	2.87849	71.7143	±	1.37519	+	NS	*	*	NS	+
	Adrenals (g)	1.96309	±	0.0785311	1.85189	±	0.152341	2.04008	±	0.0796589	1.95293	±	0.0667053	1.82629	±	0.0446599	2.07957	±	0.109275	NS	NS	+	NS	NS	NS
	Heart (g)	98.4762	±	5.02499	97.875	±	6.92675	98.8462	±	7.12242	127.714	±	6.94043	119.429	±	11.391	136	±	7.48968	**	NS	NS	NS	**	NS
	Lungs (g)	209.545	±	8.74277	229.222	±	15.4315	195.923	±	8.86903	228.357	±	12.1581	215.429	±	22.3158	241.286	±	9.31899	NS	+	NS	NS	**	+
	Pancreas (g)	35.6227	±	2.08955	37.5556	±	3.61029	34.2846	±	2.55934	41.5313	±	2.7773	36.1626	±	3.87449	46.9	±	2.96736	+	NS	*	NS	**	+
	Spleen (g)	49.3636	±	2.72121	54	±	4.39065	46.1538	±	3.30665	52.4286	±	4.07446	46.5714	±	7.01989	58.2857	±	3.3503	NS	NS	NS	NS	*	+
	Liver (g)	424.762	±	17.0397	441.333	±	28.606	412.333	±	21.0887	475.929	±	20.842	431.286	±	33.4818	520.571	±	9.84851	+	NS	*	NS	**	NS
	Kidneys (g)	81	±	3.42388	84.6667	±	5.54777	78.4615	±	4.3818	83.6429	±	4.89517	74	±	7.85584	93.2857	±	3.33605	NS	NS	*	NS	*	+
	Intestine (kg)	1.89845	±	0.0770029	1.922	±	0.109367	1.88215	±	0.109479	1.9575	±	0.0859973	1.935	±	0.124437	1.98	±	0.128039	NS	NS	NS	NS	NS	NS
	F = female; M = male; Gen = genotype; +:p <0.1;*:p <0.05;**p <0.01;***p <0.001; NS = non-significant

## Sheet: S5
Table S5. Organ weights in pure Iberian (IBxIB) and Iberian and Large White crossbreds (IBxLW) at 210 days-old.
		Total			Females			Males			Total			Females			Males			Total	F vs M		IBxIB vs IBxLW		Gen*Sex
																					IBxIB	IBxLW	F	M
Carcass (kg)		33.4444	±	1.42279	31.9444	±	1.57772	34.9444	±	2.3562	42.4231	±	2.47024	38.5833	±	3.16338	45.7143	±	3.40668	**	NS	NS	+	*	NS
Head (kg)		4.735	±	1.5399	4.61722	±	0.149583	4.85278	±	0.273746	5.88192	±	1.86511	5.59167	±	0.222192	6.13071	±	0.267565	***	NS	NS	**	**	NS
Viscera	Total (kg)	7.39417	±	0.268944	7.43222	±	0.228169	7.35611	±	0.504958	9.53123	±	0.522507	8.55183	±	0.490931	10.3707	±	0.766427	***	NS	+	*	**	NS
	Brain (g)	88.6111	±	1.64523	86.7778	±	2.37333	90.4444	±	2.24296	85.7692	±	3.01099	82.3333	±	5.226	88.7143	±	3.32175	NS	NS	NS	NS	NS	NS
	Adrenals (g)	3.01011	±	0.0847843	2.92678	±	0.124018	3.09344	±	0.115906	3.26531	±	0.133207	3.20833	±	0.216206	3.31414	±	0.177923	NS	NS	NS	NS	NS	NS
	Heart (g)	202.444	±	11.2935	196	±	10.9354	208.889	±	20.3001	288.769	±	16.548	271	±	23.9402	304	±	22.89	***	NS	NS	**	**	NS
	Lungs (g)	343.333	±	13.1606	323.444	±	15.535	363.222	±	19.8968	465	±	18.5969	462.167	±	21.6278	467.429	±	30.7949	***	NS	NS	***	*	NS
	Pancreas (g)	67.5	±	3.37062	62.8889	±	2.96481	72.1111	±	5.84628	83.6154	±	4.55808	79.8333	±	6.46744	86.8571	±	6.5952	*	NS	NS	*	NS	NS
	Spleen (g)	68.8333	±	4.35008	70.6667	±	4.34613	67	±	7.79066	91.3077	±	6.47716	86.1667	±	8.54173	95.7143	±	9.83365	**	NS	NS	+	*	NS
	Liver (g)	898.056	±	28.8	952.556	±	29.4902	843.556	±	43.7366	1055.69	±	70.3612	1072.67	±	41.6387	1041.14	±	130.665	*	+	NS	*	NS	NS
	Kidneys (g)	117.056	±	4.36525	117.889	±	6.23263	116.222	±	6.47812	143.231	±	7.80956	135.5	±	8.49608	149.857	±	12.6141	***	NS	NS	NS	*	NS
	Intestine (kg)	4.48056	±	0.120993	4.43278	±	0.101729	4.52833	±	0.22649	5.69885	±	0.320936	5.1725	±	0.290103	6.15	±	0.498955	**	NS	NS	+	**	NS
	F = female; M = male; Gen = genotype; +:p <0.1;*:p <0.05;**p <0.01;***p <0.001; NS = non-significant

## Sheet: S6
Table S6. Changes over time in mean plasma concentrations (± S.E.M.) for main metabolic parameters in pure Iberian (IBxIB) and Iberian and Large White crossbreds (IBxLW)
Mg/dL	Age (days)	IBxIB									IBxLW									P value
		Total			Females			Males			Total			Females			Males			Total	F vs M		IBxIB vs IBxLW		Gen*Sex
																					IBxIB	IBxLW	F	M
GLU	60	99.8421	±	4.7905	100.625	±	7.26522	99.2727	±	6.66346	101	±	4.17333	96.8333	±	5.28783	106.167	±	6.32148	NS	NS	NS	NS	NS	NS
	120	85.1111	±	2.31631	84.8889	±	3.57633	85.3333	±	3.16228	89.1667	±	3.80158	89.6	±	2.87402	88.8571	±	6.43809	NS	NS	NS	NS	NS	NS
	150	85.0556	±	2.22504	85.3333	±	2.70801	84.7778	±	3.69977	95.3077	±	5.76393	93.8333	±	11.2677	96.5714	±	5.66887	*	NS	NS	NS	+	NS
	210	82.5588	±	4.25862	79.7778	±	3.21791	85.6875	±	8.49314	84.2308	±	4.02421	80.1667	±	4.48268	87.7143	±	6.43545	NS	NS	NS	NS	NS	NS
FRUC	60	221.955	±	8.02633	212.444	±	14.5479	228.538	±	9.18026	225.714	±	9.44005	248	±	14.3577	203.429	±	3.80386	NS	NS	*	NS	+	*
	120	221.889	±	6.76298	219	±	11.907	224.778	±	7.10786	226.958	±	4.83142	230.9	±	10.003	224.143	±	4.74808	NS	NS	NS	NS	NS	NS
	150	226.722	±	8.18877	228.944	±	9.7384	224.5	±	13.7447	240.692	±	5.35578	246.667	±	5.76002	235.571	±	8.56587	NS	NS	NS	NS	NS	NS
	210	252.029	±	5.74336	238.556	±	6.87207	267.188	±	6.12368	253.615	±	7.46748	257.667	±	8.68588	250.143	±	12.2015	NS	**	NS	NS	NS	+
CHO	60	76.7	±	3.353	75.625	±	4.7281	77.4167	±	4.77122	82.8462	±	3.295	77.1429	±	3.75074	89.5	±	4.5074	NS	NS	+	NS	NS	NS
	120	122.056	±	3.53366	121.667	±	5.8902	122.444	±	4.2821	100.125	±	4.03682	102.6	±	9.0587	98.3571	±	3.29992	**	NS	NS	+	**	NS
	150	124.111	±	3.7468	129.333	±	6.27384	118.889	±	3.67213	103.154	±	3.8578	111.333	±	5.12944	96.1429	±	4.32836	**	NS	*	+	**	NS
	210	109	±	3.54	111	±	5.68	106	±	4.15	95.1538	±	5.44535	100.667	±	7.47737	90.4286	±	7.88264	*	NS	NS	NS	NS	NS
HDL	60	25.619	±	1.46137	26	±	2.73861	25.3846	±	1.7451	29.2143	±	1.59387	26.2857	±	1.78238	32.1429	±	2.22998	NS	NS	+	NS	*	NS
	120	64.7222	±	1.78007	62.7778	±	2.90009	66.6667	±	2.02759	53.0833	±	2.66986	51.8	±	5.65155	54	±	2.61861	***	NS	NS	+	**	NS
	150	67	±	1.61892	67.7778	±	2.42543	66.2222	±	2.25941	60.2308	±	2.07597	62.5	±	2.29129	58.2857	±	3.30018	**	NS	NS	NS	+	NS
	210	55	±	2.46147	57.4444	±	3.23656	52.25	±	3.7309	52.3333	±	6.30675	55.6667	±	4.1042	49	±	11.5829	NS	NS	NS	NS	NS	NS
LDL	60	39.5429	±	2.26136	38.875	±	3.02039	39.9538	±	3.23357	45.4286	±	3.26607	39.2857	±	3.32891	51.5714	±	4.75022	NS	NS	+	NS	+	NS
	120	56.8333	±	3.56843	57.4444	±	6.2408	56.2222	±	3.88293	41.6364	±	1.88907	42	±	3	41.4286	±	2.59906	*	NS	NS	NS	*	NS
	150	58.1667	±	3.70237	62.2222	±	6.64325	54.1111	±	3.16423	44.3846	±	2.66636	49.3333	±	3.98051	40.1429	±	2.93118	*	NS	+	NS	**	NS
	210	48.8235	±	2.67235	49	±	3.8873	48.625	±	3.90484	43.2308	±	3.77772	43.8333	±	3.56293	42.7143	±	6.62145	NS	NS	NS	NS	NS	NS
TG	60	34.6364	±	2.50328	36.8889	±	4.23427	33.0769	±	3.12857	34.9286	±	2.16735	33.7143	±	3.11459	36.1429	±	3.18799	NS	NS	NS	NS	NS	NS
	120	65.2778	±	3.82698	65.7778	±	6.82475	64.7778	±	3.95031	55	±	6.91945	54.4	±	16.1171	55.4286	±	5.16793	NS	NS	NS	NS	NS	NS
	150	64.5556	±	4.04729	68	±	6.42045	61.1111	±	5.04272	46.7692	±	2.50168	44	±	1.93218	49.1429	±	4.3063	**	NS	NS	**	NS	NS
	210	49.3529	±	2.72373	51.7778	±	3.57374	46.625	±	4.19582	34.2308	±	2.45773	34.6667	±	4.83506	33.8571	±	2.38476	**	NS	NS	*	*	NS
UREA	60	17.9091	±	1.44885	18.6667	±	2.79881	17.3846	±	1.59542	14.7143	±	0.847936	16	±	1.36277	13.4286	±	0.84112	NS	NS	NS	NS	*	NS
	120	27.3529	±	1.15981	28.5556	±	1.7489	26	±	1.4516	22.6154	±	2.54331	20.5	±	2.52653	24.4286	±	4.27538	+	NS	NS	*	NS	NS
	150	23.7647	±	1.21125	25.25	±	1.87797	22.4444	±	1.52854	22.8462	±	1.51846	20.6667	±	1.22927	24.7143	±	2.49489	NS	NS	NS	+	NS	NS
	210	18.3235	±	1.06666	18.5	±	1.19024	18.125	±	1.92203	21.6154	±	1.94323	16.6667	±	2.10819	25.8571	±	2.08656	NS	NS	*	NS	*	**
LAC	60	92.0806	±	4.41443	88.6571	±	8.23439	94.2591	±	5.20579	112.327	±	5.90473	115.86	±	9.4365	109.383	±	8.04133	*	NS	NS	+	NS	NS
	120	61.1389	±	5.86606	58.4333	±	8.97605	63.8444	±	7.99036	54.5917	±	7.83177	47.22	±	10.5619	59.8571	±	11.3385	NS	NS	NS	NS	NS	NS
	150	65.5778	±	5.07056	71.3333	±	6.49004	59.8222	±	7.67255	69.5731	±	10.5198	63.5667	±	16.3791	74.7214	±	14.4863	NS	NS	NS	NS	NS	NS
	210	64.8382	±	8.4428	58.6778	±	10.3704	71.7687	±	13.9638	55.9654	±	7.71329	51.6583	±	16.5	59.6571	±	4.64701	NS	NS	NS	NS	NS	NS
	GLU = glucose; FRU = fructosamine; CHO = cholesterol; HDL = high density lipoprotein cholesterol; LDL = low density lipoprotein cholesterol; TG = triglycerides; LAC = lactate. F = female; M = male; +:p <0.1;*:p <0.05;**p <0.01;***p <0.001; NS = non-significant

## Sheet: S7
Table S7. Differences in fatty acid composition (g/100g ± S.E.M.) and desaturase activity in the outer layer of the subcutaneous fat between pure Iberian (IBxIB) and Iberian and Large White crossbreds (IBxLW) at 60 days-old
	IBxIB									IBxLW									P value
	Total			Females			Males			Total			Females			Males			Total	F vs M		IBxIB vs IBxLW		Gen*Sex
																				IBxIB	IBxLW	F	M
C14:0	1.22767	±	0.0255123	1.23727	±	0.0321372	1.22103	±	0.0379729	1.23114	±	0.026427	1.22641	±	0.0309831	1.2352	±	0.0436162	NS	NS	NS	NS	NS	NS
C16:0	23.2339	±	0.264726	23.3299	±	0.268042	23.1674	±	0.416515	22.8237	±	0.197487	23.215	±	0.203183	22.4884	±	0.273414	NS	NS	+	NS	NS	NS
C16:1n9	0.47357	±	0.0114457	0.485763	±	0.0195245	0.465129	±	0.0140541	0.575742	±	0.0178108	0.565423	±	0.0267739	0.584587	±	0.0252583	***	NS	NS	*	***	NS
C16:1n7	3.22152	±	0.135467	3.12797	±	0.149109	3.28628	±	0.207923	2.9264	±	0.0967897	2.82493	±	0.153021	3.01338	±	0.123851	NS	NS	NS	NS	NS	NS
C17:0	0.351977	±	0.0166727	0.351207	±	0.0293535	0.35251	±	0.0206279	0.460555	±	0.0394942	0.409664	±	0.0697031	0.504176	±	0.0404478	*	NS	NS	NS	**	+
C17:1	0.394993	±	0.018324	0.385798	±	0.0350449	0.401359	±	0.0204769	0.500842	±	0.0421099	0.427519	±	0.0716378	0.56369	±	0.0386559	*	NS	NS	NS	**	+
C18:0	10.4454	±	0.247899	10.5752	±	0.413491	10.3556	±	0.318501	10.6213	±	0.178513	11.0282	±	0.126191	10.2725	±	0.251113	NS	NS	*	NS	NS	NS
C18:1n9	42.4345	±	0.455875	42.383	±	0.533063	42.4701	±	0.695749	39.6353	±	0.523949	39.1483	±	0.575456	40.0526	±	0.848652	**	NS	NS	**	*	NS
C18:1n7	4.38176	±	0.238053	4.25345	±	0.346327	4.47059	±	0.332961	4.59537	±	0.354545	4.34198	±	0.445472	4.81255	±	0.555079	NS	NS	NS	NS	NS	NS
C18:2n6	11.3428	±	0.234028	11.4078	±	0.167435	11.2977	±	0.385808	13.9728	±	0.328157	14.1833	±	0.354494	13.7923	±	0.546315	***	NS	NS	***	**	NS
C18:3n6	0.0319926	±	0.00130175	0.0322143	±	0.00178032	0.0318391	±	0.00188435	0.0445819	±	0.00198289	0.0469555	±	0.00259191	0.0425474	±	0.00288282	***	NS	NS	***	**	NS
C18:3n3	0.809024	±	0.01803	0.814308	±	0.0193327	0.805365	±	0.0280627	0.996028	±	0.0340039	0.986439	±	0.0550187	1.00425	±	0.0459142	***	NS	NS	**	**	NS
C18:4n3	0.100708	±	0.00970683	0.123255	±	0.018526	0.0850988	±	0.00842635	0.0932807	±	0.0082951	0.0755592	±	0.00702065	0.108471	±	0.0117068	NS	+	*	*	NS	*
C20:1n9	0.882058	±	0.0178825	0.850124	±	0.0190323	0.904165	±	0.0260827	0.781633	±	0.0632803	0.759819	±	0.0240944	0.800331	±	0.119719	+	NS	NS	*	NS	NS
C20:3n6	0.115479	±	0.00376982	0.115053	±	0.00449081	0.115774	±	0.00572384	0.121879	±	0.00322279	0.125313	±	0.0049332	0.118936	±	0.00425047	NS	NS	NS	NS	NS	NS
C20:4n6	0.253793	±	0.00925143	0.251879	±	0.0116006	0.255119	±	0.0138205	0.284486	±	0.0100103	0.290319	±	0.0101866	0.279485	±	0.0170014	*	NS	NS	*	NS	NS
C20:5n3	0.0260269	±	0.00167277	0.0263867	±	0.00234611	0.0257777	±	0.00239453	0.0300205	±	0.00229558	0.0304399	±	0.00291726	0.029661	±	0.00366709	NS	NS	NS	NS	NS	NS
C22:4n6	0.0828805	±	0.00353854	0.0778738	±	0.00389121	0.0863467	±	0.00525799	0.075893	±	0.0022053	0.0763509	±	0.00404886	0.0755005	±	0.00250973	NS	NS	NS	NS	NS	NS
C22:5n3	0.0925537	±	0.00724906	0.0829591	±	0.00745089	0.0991962	±	0.0110007	0.105602	±	0.00600177	0.105272	±	0.00688032	0.105886	±	0.00999754	NS	NS	NS	+	NS	NS
C22:6n3	0.0974629	±	0.00593856	0.0885732	±	0.0051692	0.103617	±	0.00918666	0.123506	±	0.0133536	0.132799	±	0.0181439	0.11554	±	0.0201065	*	NS	NS	*	NS	NS
SFA	35.259	±	0.432308	35.4935	±	0.561879	35.0966	±	0.63435	35.1367	±	0.347779	35.8793	±	0.280157	34.5002	±	0.496879	NS	NS	*	NS	NS	NS
MUFA	50.9063	±	0.487482	50.636	±	0.546137	51.0934	±	0.74765	48.2913	±	0.492323	47.4332	±	0.470117	49.0269	±	0.739623	**	NS	NS	**	+	NS
PUFA	12.9527	±	0.264769	13.0203	±	0.209116	12.9058	±	0.432413	15.848	±	0.373729	16.0527	±	0.437047	15.6726	±	0.60929	***	NS	NS	***	**	NS
UI	0.802706	±	0.00570974	0.800767	±	0.0069438	0.804048	±	0.0085982	0.83682	±	0.00589034	0.831549	±	0.00749038	0.841338	±	0.00902359	**	NS	NS	*	*	NS
MUFA/SFA	1.45145	±	0.0308264	1.43125	±	0.0370456	1.46543	±	0.0462712	1.37725	±	0.0262159	1.32265	±	0.0200327	1.42405	±	0.0384074	NS	NS	*	*	NS	NS
N3	1.12578	±	0.0264866	1.13548	±	0.0355309	1.11906	±	0.0385456	1.34844	±	0.0536748	1.33051	±	0.0812249	1.3638	±	0.0768313	**	NS	NS	*	**	NS
N6	11.8269	±	0.245926	11.8849	±	0.180098	11.7868	±	0.40474	14.4996	±	0.335877	14.7222	±	0.370554	14.3088	±	0.554791	***	NS	NS	***	**	NS
N6/N3	10.5173	±	0.192986	10.5173	±	0.224537	10.585	±	0.294742	10.8775	±	0.313589	11.198	±	0.475988	10.6027	±	0.41972	NS	NS	NS	NS	NS	NS
D9	0.575446	±	0.00531371	0.57306	±	0.00705914	0.577097	±	0.00775021	0.559792	±	0.00528685	0.550557	±	0.00460192	0.567707	±	0.00812802	+	NS	NS	*	NS	NS
DI	4.54512	±	0.135457	4.46819	±	0.189778	4.59838	±	0.192717	4.18563	±	0.109218	3.94621	±	0.0540592	4.39086	±	0.164346	+	NS	*	*	NS	NS
DN3	0.0312749	±	0.00207563	0.0312687	±	0.00241854	0.0312792	±	0.00317165	0.0289523	±	0.00163953	0.0298459	±	0.00198641	0.0281864	±	0.00263703	NS	NS	NS	NS	NS	NS
DN6	0.0218639	±	0.000598234	0.0215719	±	0.000838016	0.022066	±	0.000852899	0.0199957	±	0.000675536	0.0200541	±	0.000440411	0.0199457	±	0.00124722	+	NS	NS	NS	NS	NS
SFA = sum of saturated fatty acids; MUFA = sum o monounsaturated fatty acids; PUFA = sum of polyunsaturated fatty acids; UI = unsaturation index; D9 = activity of ∆9 desaturase activity; DI = desaturation index; DN3 total activity of the desaturases of n3; DN6 = total activity of the desaturases of n6; F= female; M = male; Gen = genotype; +:p <0.1;*:p <0.05;**p <0.01;***p <0.001; NS = non-signifi…

## Sheet: S8
Table S8. Differences in fatty acid composition (g/100g ± S.E.M.) and desaturase activity in the inner layer of the subcutaneous fat between pure Iberian (IBxIB) and Iberian and Large White crossbreds (IBxLW) at 60 days-old
	IBxIB									IBxLW									P value
	Total			Females			Males			Total			Females			Males			Total	F vs M		IBxIB vs IBxLW		Gen*Sex
																				IBxIB	IBxLW	F	M
C14:0	1.21545	±	0.0233347	1.22485	±	0.0281068	1.20895	±	0.0352045	1.16457	±	0.0234305	1.16236	±	0.0233449	1.16678	±	0.0428059	NS	NS	NS	NS	NS	NS
C16:0	23.6755	±	0.261238	23.5849	±	0.443355	23.7381	±	0.332549	23.2598	±	0.230957	23.3793	±	0.393895	23.1402	±	0.266883	NS	NS	NS	NS	NS	NS
C16:1n9	0.518137	±	0.0182865	0.529621	±	0.0346967	0.510187	±	0.0205384	0.638496	±	0.0245563	0.649846	±	0.0336715	0.627146	±	0.0378991	**	NS	NS	*	**	NS
C16:1n7	3.0658	±	0.11611	3.0273	±	0.154849	3.09244	±	0.169453	2.73828	±	0.0970543	2.66039	±	0.106865	2.81616	±	0.165457	+	NS	NS	+	NS	NS
C17:0	0.389566	±	0.0180452	0.381916	±	0.0330835	0.394862	±	0.0212952	0.529448	±	0.0383787	0.496447	±	0.0650017	0.562448	±	0.042361	**	NS	NS	NS	**	NS
C17:1	0.387302	±	0.0236967	0.382471	±	0.0455298	0.390647	±	0.0265325	0.465048	±	0.0385991	0.411176	±	0.061497	0.518921	±	0.0413144	+	NS	NS	NS	*	NS
C18:0	11.9962	±	0.255105	12.0283	±	0.382163	11.974	±	0.353871	12.6532	±	0.292932	12.9947	±	0.342461	12.3117	±	0.464409	NS	NS	NS	+	NS	NS
C18:1n9	40.2408	±	0.440254	40.4343	±	0.398227	40.1069	±	0.705102	37.5274	±	0.553206	36.7572	±	0.605968	38.2976	±	0.872476	**	NS	NS	***	NS	NS
C18:1n7	4.64268	±	0.221194	4.3592	±	0.321293	4.83893	±	0.299013	4.83629	±	0.24325	4.81158	±	0.314962	4.86101	±	0.396235	NS	NS	NS	NS	NS	NS
C18:2n6	11.4228	±	0.27523	11.6274	±	0.38112	11.2811	±	0.391426	13.5399	±	0.325279	13.9996	±	0.312669	13.0803	±	0.538798	***	NS	NS	***	*	NS
C18:3n6	0.0319373	±	0.0016726	0.0328925	±	0.0031794	0.0312761	±	0.00187899	0.0418563	±	0.00184336	0.0453657	±	0.00250413	0.0383468	±	0.00208531	**	NS	+	*	*	NS
C18:3n3	0.797321	±	0.0215364	0.79935	±	0.0313855	0.795917	±	0.030308	0.929336	±	0.0291037	0.931478	±	0.0506413	0.927194	±	0.033232	**	NS	NS	*	*	NS
C18:4n3	0.0643602	±	0.00191355	0.0628242	±	0.00313833	0.0654235	±	0.00246336	0.055121	±	0.00275082	0.0523302	±	0.00356884	0.0579118	±	0.00417823	**	NS	NS	*	NS	NS
C20:1n9	0.884532	±	0.0253903	0.849555	±	0.0254306	0.908747	±	0.038617	0.858499	±	0.0331897	0.844722	±	0.0263885	0.872276	±	0.0633545	NS	NS	NS	NS	NS	NS
C20:3n6	0.111991	±	0.00462544	0.113522	±	0.00833726	0.110931	±	0.00557232	0.119458	±	0.00323211	0.126509	±	0.00402733	0.112408	±	0.00353229	NS	NS	*	NS	NS	NS
C20:4n6	0.271304	±	0.0122134	0.274323	±	0.0212336	0.269214	±	0.0152572	0.310887	±	0.0134193	0.322128	±	0.0187374	0.299645	±	0.0196754	*	NS	NS	NS	NS	NS
C20:5n3	0.0190158	±	0.000868989	0.0201516	±	0.00154417	0.0182295	±	0.00100495	0.0207302	±	0.00238789	0.0226981	±	0.00435584	0.0187622	±	0.0021082	NS	NS	NS	NS	NS	NS
C22:4n6	0.0847907	±	0.00330761	0.0815161	±	0.00484657	0.0870577	±	0.00452902	0.0870327	±	0.00413432	0.0885129	±	0.00811169	0.0855524	±	0.00274552	NS	NS	NS	NS	NS	NS
C22:5n3	0.079988	±	0.00327272	0.0834549	±	0.00445357	0.0775878	±	0.00462518	0.0909572	±	0.0046147	0.0981355	±	0.00727849	0.083779	±	0.00470405	*	NS	NS	+	NS	NS
C22:6n3	0.100575	±	0.004477	0.10218	±	0.00564062	0.0994641	±	0.00666512	0.133705	±	0.0110652	0.145483	±	0.0197511	0.121927	±	0.00970658	**	NS	NS	+	+	NS
SFA	37.2767	±	0.452527	37.22	±	0.724696	37.316	±	0.603125	37.607	±	0.415047	38.0329	±	0.455361	37.1811	±	0.691855	NS	NS	NS	NS	NS	NS
MUFA	49.7392	±	0.4294	49.5824	±	0.545933	49.8478	±	0.63726	47.064	±	0.540084	46.1349	±	0.287351	47.9931	±	0.945342	**	NS	NS	***	NS	NS
PUFA	12.9841	±	0.313789	13.1976	±	0.440236	12.8362	±	0.444638	15.329	±	0.365205	15.8322	±	0.391557	14.8258	±	0.583291	***	NS	NS	**	*	NS
UI	0.781888	±	0.00698281	0.784802	±	0.0114307	0.779871	±	0.00912519	0.805886	±	0.00663033	0.807731	±	0.00968948	0.804042	±	0.00977132	*	NS	NS	NS	NS	NS
MUFA/SFA	1.34076	±	0.0265375	1.33788	±	0.0380578	1.34276	±	0.037634	1.25514	±	0.0275782	1.21439	±	0.0200615	1.2959	±	0.0483691	*	NS	NS	**	NS	NS
N3	1.06126	±	0.0270301	1.06796	±	0.0371805	1.05662	±	0.0390048	1.22985	±	0.0453856	1.25012	±	0.08028	1.20957	±	0.0484163	**	NS	NS	*	*	NS
N6	11.9228	±	0.290557	12.1296	±	0.409996	11.7796	±	0.4102	14.0992	±	0.33672	14.5821	±	0.333719	13.6162	±	0.549727	***	NS	NS	**	*	NS
N6/N3	11.2713	±	0.222385	11.3878	±	0.328157	11.1906	±	0.279546	11.5859	±	0.244304	11.8742	±	0.198224	11.2977	±	0.380039	NS	NS	NS	NS	NS	NS
D9	0.548398	±	0.00503341	0.549909	±	0.00638058	0.547353	±	0.00748454	0.528392	±	0.0059332	0.520032	±	0.00543457	0.536752	±	0.00998573	*	NS	NS	**	NS	NS
DI	3.78458	±	0.102823	3.75719	±	0.134276	3.80355	±	0.151381	3.38164	±	0.117528	3.21169	±	0.0852903	3.55159	±	0.207253	*	NS	NS	**	NS	NS
DN3	0.023424	±	0.000992779	0.0245996	±	0.00163304	0.0226102	±	0.00124626	0.0212012	±	0.00183573	0.0228343	±	0.00317765	0.019568	±	0.00190167	NS	NS	NS	NS	NS	NS
DN6	0.0231198	±	0.000757474	0.0229082	±	0.00130232	0.0232663	±	0.000955026	0.0224597	±	0.00085112	0.0224453	±	0.00105612	0.0224741	±	0.00142255	NS	NS	NS	NS	NS	NS
SFA = sum of saturated fatty acids; MUFA = sum o monounsaturated fatty acids; PUFA = sum of polyunsaturated fatty acids; UI = unsaturation index; D9 = activity of ∆9 desaturase activity; DI = desaturation index; DN3 total activity of the desaturases of n3; DN6 = total activity of the desaturases of n6; F= female; M = male; Gen = genotype; +:p <0.1;*:p <0.05;**p <0.01;***p <0.001; NS = non-signifi…

## Sheet: S9
Table S9. Differences in fatty acid composition (g/100g ± S.E.M.) and desaturase activity in the neutral fraction of the longissimus dorsi muscle between pure Iberian (IBxIB) and Iberian and Large White crossbreds (IBxLW) at 60 days-old
	IBxIB									IBxLW									P value
	Total			Females			Males			Total			Females			Males			Total	F vs M		IBxIB vs IBxLW		Gen*Sex
																				IBxIB	IBxLW	F	M
C14:0	1.30983	±	0.0162956	1.30938	±	0.0297274	1.31015	±	0.019456	1.29211	±	0.0268835	1.29298	±	0.0282644	1.29124	±	0.0482977	NS	NS	NS	NS	NS	NS
C16:0	24.6238	±	0.277127	25.0333	±	0.316398	24.3403	±	0.406041	25.1059	±	0.214885	25.1069	±	0.301162	25.1048	±	0.33075	NS	NS	NS	NS	NS	NS
C16:1n9	0.459057	±	0.0224561	0.453982	±	0.0363154	0.462572	±	0.0297024	0.526926	±	0.0275933	0.544267	±	0.044126	0.509584	±	0.0353835	+	NS	NS	NS	NS	NS
C16:1n7	3.34481	±	0.0985757	3.18113	±	0.146055	3.45813	±	0.127735	3.07934	±	0.0935271	3.10466	±	0.130204	3.05402	±	0.144008	+	NS	NS	NS	+	NS
C17:0	0.360814	±	0.0219904	0.373988	±	0.0478062	0.351693	±	0.0189835	0.522246	±	0.0453978	0.520941	±	0.0812743	0.52355	±	0.0482157	*	NS	NS	NS	**	NS
C17:1	0.334928	±	0.0206879	0.325015	±	0.044526	0.341791	±	0.018517	0.435638	±	0.0292483	0.415174	±	0.0524203	0.456102	±	0.0286276	*	NS	NS	NS	**	NS
C18:0	12.7555	±	0.21161	12.9291	±	0.28603	12.6353	±	0.303171	13.3935	±	0.277446	13.2402	±	0.231887	13.5468	±	0.521495	+	NS	NS	NS	NS	NS
C18:1n9	40.6444	±	0.642097	40.6967	±	0.953538	40.6081	±	0.895038	40.137	±	0.6683	39.5704	±	0.963541	40.7035	±	0.948665	NS	NS	NS	NS	NS	NS
C18:1n7	3.4574	±	0.134735	3.53945	±	0.287325	3.4006	±	0.122484	3.16499	±	0.102913	3.21733	±	0.153574	3.11265	±	0.146277	NS	NS	NS	NS	NS	NS
C18:2n6	8.65493	±	0.447033	8.05894	±	0.665914	9.06754	±	0.593704	8.77972	±	0.365143	9.37088	±	0.581964	8.18857	±	0.350128	NS	NS	NS	NS	NS	NS
C18:3n6	0.037403	±	0.00305617	0.0369468	±	0.00681348	0.0377189	±	0.00249296	0.043078	±	0.00427933	0.0480413	±	0.00543762	0.0381146	±	0.00644792	NS	NS	NS	NS	NS	NS
C18:3n3	0.56304	±	0.022821	0.534578	±	0.0332984	0.582745	±	0.0308467	0.597924	±	0.0217809	0.623505	±	0.0310867	0.572344	±	0.0295172	NS	NS	NS	+	NS	NS
C18:4n3	0.109668	±	0.00718315	0.126239	±	0.0108217	0.0981951	±	0.00848213	0.112825	±	0.0115971	0.116318	±	0.0166972	0.109333	±	0.0173188	NS	+	NS	NS	NS	NS
C20:1n9	1.2114	±	0.14881	1.41883	±	0.314696	1.06779	±	0.125192	0.853326	±	0.0355523	0.822348	±	0.0615618	0.884304	±	0.0369791	*	NS	NS	+	NS	NS
C20:3n6	0.141685	±	0.0144401	0.109326	±	0.0187344	0.162277	±	0.0183579	0.155111	±	0.0162995	0.156795	±	0.0138574	0.153707	±	0.0290732	NS	+	NS	+	NS	NS
C20:4n6	0.923448	±	0.125945	0.841348	±	0.232692	0.983157	±	0.144586	0.906798	±	0.144485	0.783391	±	0.113158	1.01257	±	0.253677	NS	NS	NS	NS	NS	NS
C20:5n3	0.0781222	±	0.00975045	0.0703649	±	0.0168561	0.0839402	±	0.0118466	0.0942642	±	0.0127998	0.0893002	±	0.0180539	0.098519	±	0.019214	NS	NS	NS	NS	NS	NS
C22:4n6	0.2097	±	0.0220214	0.192032	±	0.0382522	0.222951	±	0.0266012	0.227927	±	0.0225818	0.244321	±	0.0355016	0.211532	±	0.0293218	NS	NS	NS	NS	NS	NS
C22:5n3	0.168252	±	0.0161614	0.143743	±	0.0205248	0.18459	±	0.022639	0.153627	±	0.0175272	0.143745	±	0.0183787	0.162097	±	0.0295612	NS	NS	NS	NS	NS	NS
C22:6n3	0.178614	±	0.0209115	0.153084	±	0.0234593	0.195635	±	0.0309766	0.240624	±	0.0359024	0.239042	±	0.0448002	0.241979	±	0.0579084	NS	NS	NS	+	NS	NS
SFA	39.05	±	0.450651	39.6458	±	0.448236	38.6375	±	0.68852	40.3137	±	0.447511	40.161	±	0.426818	40.4664	±	0.823332	+	NS	NS	NS	NS	NS
MUFA	48.4249	±	0.708901	48.4661	±	1.08577	48.3963	±	0.971607	47.5191	±	0.75068	46.9506	±	1.05144	48.0875	±	1.11983	NS	NS	NS	NS	NS	NS
PUFA	11.4981	±	0.496365	10.7391	±	0.721682	12.0235	±	0.658756	11.5604	±	0.432808	12.3074	±	0.525396	10.8134	±	0.69214	NS	NS	NS	NS	NS	NS
UI	0.780154	±	0.0102553	0.762923	±	0.0123123	0.792084	±	0.0146294	0.767849	±	0.00949164	0.780172	±	0.0107811	0.755525	±	0.0165368	NS	NS	NS	NS	NS	NS
MUFA/SFA	1.24536	±	0.0278808	1.22445	±	0.0343457	1.25983	±	0.0414127	1.18246	±	0.02941	1.17079	±	0.0348564	1.19412	±	0.0500051	NS	NS	NS	NS	NS	NS
N3	1.15089	±	0.0472858	1.10526	±	0.0412463	1.18249	±	0.0734214	1.25142	±	0.0794068	1.31856	±	0.121138	1.18427	±	0.11188	NS	NS	NS	NS	NS	NS
N6	10.3472	±	0.465501	9.63381	±	0.704209	10.841	±	0.605827	10.309	±	0.40394	10.9889	±	0.548888	9.62916	±	0.58613	NS	NS	NS	NS	NS	NS
N6/N3	9.35335	±	0.435526	9.19672	±	0.702024	9.46178	±	0.576103	9.09047	±	0.771551	9.9417	±	1.49462	8.23925	±	0.322764	NS	NS	NS	NS	NS	NS
D9	0.540231	±	0.00564086	0.535619	±	0.00732837	0.543424	±	0.00820796	0.501714	±	0.00639194	0.47263	±	0.00768407	0.530799	±	0.0107842	NS	NS	NS	NS	NS	NS
DI	3.4861	±	0.0947008	3.44161	±	0.129285	3.5169	±	0.136573	3.25646	±	0.114152	3.2323	±	0.118298	3.28062	±	0.205793	NS	NS	NS	NS	NS	NS
DN3	0.115848	±	0.013665	0.116603	±	0.0251157	0.115325	±	0.016179	0.144437	±	0.0175751	0.143117	±	0.0236706	0.145756	±	0.0249394	NS	NS	NS	NS	NS	NS
DN6	0.112876	±	0.012367	0.109338	±	0.0229895	0.115325	±	0.0144572	0.101537	±	0.0136675	0.0986541	±	0.0139986	0.104419	±	0.0225461	NS	NS	NS	NS	NS	NS
SFA = sum of saturated fatty acids; MUFA = sum o monounsaturated fatty acids; PUFA = sum of polyunsaturated fatty acids; UI = unsaturation index; D9 = activity of ∆9 desaturase activity; DI = desaturation index; DN3 total activity of the desaturases of n3; DN6 = total activity of the desaturases of n6; F= female; M = male; Gen = genotype; +:p <0.1;*:p <0.05;**p <0.01;***p <0.001; NS = non-signifi…

## Sheet: S10
Table S10. Differences in fatty acid composition (g/100g ± S.E.M.) and desaturase activity in the polar fraction of the longissimus dorsi muscle between pure Iberian (IBxIB) and Iberian and Large White crossbreds (IBxLW) at 60 days-old
	IBxIB									IBxLW									P value
	Total			Females			Males			Total			Females			Males			Total	F vs M		IBxIB vs IBxLW		Gen*Sex
																				IBxIB	IBxLW	F	M
C14:0	1.79894	±	0.0525911	1.8074	±	0.0654712	1.79309	±	0.0787765	1.64628	±	0.115247	1.84753	±	0.0622866	1.44503	±	0.200438	NS	NS	+	NS	+	NS
C16:0	20.8585	±	0.238743	21.1719	±	0.427781	20.6415	±	0.273408	20.7945	±	0.262855	21.1086	±	0.183408	20.4803	±	0.482564	NS	NS	NS	NS	NS	NS
C16:1n9	1.14732	±	0.0243354	1.154	±	0.0422614	1.14269	±	0.0304167	0.956616	±	0.0595535	1.034	±	0.0287692	0.879237	±	0.112005	*	NS	NS	*	+	NS
C16:1n7	1.04998	±	0.092055	1.02551	±	0.138895	1.06692	±	0.12702	1.10268	±	0.0924402	1.12433	±	0.132878	1.07743	±	0.139568	NS	NS	NS	NS	NS	NS
C17:0	0.485564	±	0.0225957	0.478262	±	0.0430774	0.490619	±	0.025503	0.504036	±	0.0412714	0.459298	±	0.0566367	0.542383	±	0.059198	NS	NS	NS	NS	NS	NS
C17:1	0.381926	±	0.0333505	0.330544	±	0.0568552	0.417498	±	0.0392974	0.494126	±	0.0371678	0.454113	±	0.0487436	0.540807	±	0.0552068	*	NS	NS	NS	+	NS
C18:0	11.6717	±	0.162683	11.646	±	0.307818	11.6895	±	0.185966	11.4892	±	0.139962	11.4516	±	0.146011	11.5331	±	0.267026	NS	NS	NS	NS	NS	NS
C18:1n9	14.9737	±	0.831555	14.6374	±	1.29305	15.2065	±	1.12478	16.6142	±	0.816328	16.5653	±	1.10566	16.6713	±	1.32384	NS	NS	NS	NS	NS	NS
C18:1n7	3.80917	±	0.0760745	3.84357	±	0.115194	3.78535	±	0.1044	3.8104	±	0.128168	3.69072	±	0.191169	3.93008	±	0.17281	NS	NS	NS	NS	NS	NS
C18:2n6	24.2792	±	0.430277	24.5471	±	0.763029	24.0938	±	0.522086	22.7726	±	0.553942	23.2475	±	0.49523	22.2978	±	1.00463	*	NS	NS	NS	+	NS
C18:3n6	0.191297	±	0.00795398	0.20075	±	0.0142769	0.184753	±	0.00919591	0.180344	±	0.0109266	0.201247	±	0.0169625	0.15944	±	0.00916402	NS	NS	+	NS	+	NS
C18:3n3	0.578182	±	0.0202698	0.559381	±	0.0300527	0.591199	±	0.0276666	0.533571	±	0.0350733	0.498797	±	0.0371172	0.568344	±	0.0595807	NS	NS	NS	NS	NS	NS
C18:4n3	0.0902078	±	0.012932	0.0899879	±	0.0243041	0.0903601	±	0.0149213	0.0967288	±	0.013825	0.0795451	±	0.0120893	0.113913	±	0.024159	NS	NS	NS	NS	NS	NS
C20:1n9	0.44103	±	0.0361237	0.382529	±	0.0602506	0.481531	±	0.0430695	0.536354	±	0.0443876	0.469379	±	0.0392564	0.603328	±	0.0741722	NS	NS	NS	NS	NS	NS
C20:3n6	1.03728	±	0.0273517	1.00417	±	0.0252946	1.06021	±	0.0425817	0.997516	±	0.0539088	1.04574	±	0.0614195	0.949296	±	0.0896992	NS	NS	NS	NS	NS	NS
C20:4n6	11.9126	±	0.284288	11.7333	±	0.358475	12.0367	±	0.420595	11.2308	±	0.303982	11.3031	±	0.429696	11.1466	±	0.468376	NS	NS	NS	NS	NS	NS
C20:5n3	0.632804	±	0.0211822	0.650727	±	0.0291787	0.620395	±	0.0300747	0.691178	±	0.0474334	0.717435	±	0.063682	0.664921	±	0.0739222	NS	NS	NS	NS	NS	NS
C22:4n6	1.52064	±	0.0483916	1.49514	±	0.0696612	1.53829	±	0.0680589	1.30845	±	0.0690601	1.36576	±	0.0717264	1.25114	±	0.120114	*	NS	NS	NS	*	NS
C22:5n3	1.54809	±	0.0540426	1.5736	±	0.0652209	1.53042	±	0.0813796	1.43691	±	0.0663183	1.47744	±	0.0786777	1.39638	±	0.110999	NS	NS	NS	NS	NS	NS
C22:6n3	1.59184	±	0.0691646	1.66865	±	0.0736619	1.53866	±	0.105294	1.7122	±	0.108929	1.77587	±	0.130022	1.64852	±	0.182098	NS	NS	NS	NS	NS	NS
SFA	34.8147	±	0.299102	35.1036	±	0.45816	34.6147	±	0.399893	33.6293	±	1.12371	34.9498	±	0.290138	32.3088	±	2.19236	NS	NS	NS	NS	NS	NS
MUFA	21.8031	±	0.938848	21.3736	±	1.46515	22.1005	±	1.26555	22.7097	±	1.25651	23.3378	±	1.23691	22.0815	±	2.27598	NS	NS	NS	NS	NS	NS
PUFA	43.3822	±	0.679346	43.5228	±	1.03143	43.2848	±	0.934797	40.1582	±	1.60227	41.7124	±	1.06982	39.2959	±	3.02905	*	NS	NS	NS	+	NS
UI	1.50331	±	0.0124111	1.50168	±	0.0145977	1.50444	±	0.0189096	1.45645	±	0.0629455	1.47693	±	0.024705	1.43596	±	0.123842	+	NS	NS	NS	NS	NS
MUFA/SFA	0.631823	±	0.0329153	0.614017	±	0.0506342	0.644151	±	0.0446578	0.760728	±	0.0306857	0.669182	±	0.0390394	0.852274	±	0.0504894	NS	NS	NS	NS	NS	NS
N3	4.44111	±	0.128918	4.54234	±	0.125926	4.37103	±	0.202239	4.47058	±	0.188082	4.54909	±	0.238234	4.39208	±	0.307377	NS	NS	NS	NS	NS	NS
N6	38.941	±	0.652489	38.9805	±	1.04707	38.9138	±	0.86873	36.0336	±	1.45044	37.1633	±	0.895653	34.9038	±	2.75468	*	NS	NS	NS	+	NS
N6/N3	8.89829	±	0.222385	8.64084	±	0.328157	9.07651	±	0.279546	8.01086	±	0.244304	8.26258	±	0.198224	7.75914	±	0.380039	*	NS	NS	NS	*	NS
D9	0.326062	±	0.0137687	0.319472	±	0.021777	0.330624	±	0.0183935	0.336434	±	0.0255686	0.312708	±	0.035051	0.360161	±	0.0398149	NS	NS	NS	NS	NS	NS
DI	1.6257	±	0.0856473	1.6033	±	0.130482	1.64121	±	0.117547	2.06545	±	0.0837273	1.77208	±	0.102756	2.35883	±	0.147085	+	NS	NS	NS	NS	NS
DN3	0.5222	±	0.0151245	0.537928	±	0.0202514	0.511312	±	0.0215411	0.561101	±	0.029323	0.586554	±	0.049976	0.535648	±	0.0318183	NS	NS	NS	NS	NS	NS
DN6	0.328914	±	0.0047903	0.323656	±	0.00575981	0.332555	±	0.00706734	0.318287	±	0.0238993	0.326788	±	0.00746475	0.309786	±	0.0471299	NS	NS	NS	NS	NS	NS
SFA = sum of saturated fatty acids; MUFA = sum o monounsaturated fatty acids; PUFA = sum of polyunsaturated fatty acids; UI = unsaturation index; D9 = activity of ∆9 desaturase activity; DI = desaturation index; DN3 total activity of the desaturases of n3; DN6 = total activity of the desaturases of n6; F= female; M = male; Gen = genotype; +:p <0.1;*:p <0.05;**p <0.01;***p <0.001; NS = non-signifi…

[truncated: 15 more sheets: S11, S12, S13, S14, S15, S16, S17, S18, S19, S20, S21, S22, S23, S24, S25]
